# Supplementary material for: Studies on the Prediction and Extraction of Methanol and Dimethyl Carbonate by Hydroxyl Ammonium Ionic Liquids
Source: Molecules. 2023 Mar 2;28(5):2312. doi: 10.3390/molecules28052312 (PMC10005580; doi:10.3390/molecules28052312)
Supplement: Supplementary file 1 [file molecules-28-02312-s001.zip]

Archive with 1 entries (1 files):
- molecules-2189838-supplementary.pdf
